# Supplementary material for: Effects of Ginger Intake on Chemotherapy-Induced Nausea and Vomiting: A Systematic Review of Randomized Clinical Trials
Source: Nutrients. 2022 Nov 23;14(23):4982. doi: 10.3390/nu14234982 (PMC9739555; doi:10.3390/nu14234982)
Supplement: Supplementary file 1 [file nutrients-14-04982-s001.zip]

Archive with 1 entries (1 files):
- nutrients-1983824-supplementary.pdf
